# Supplementary material for: Antioxidant Capacity and Accumulation of Caffeoylquinic Acids in Arnica montana L. In Vitro Shoots After Elicitation with Yeast Extract or Salicylic Acid
Source: Plants (Basel). 2025 Mar 19;14(6):967. doi: 10.3390/plants14060967 (PMC11945374; doi:10.3390/plants14060967)
Supplement: Supplementary file 1 [file plants-14-00967-s001.zip]

Archive with 1 entries (1 files):
- plants-3502259-supplementary.pdf
